# Supplementary material for: On the Thermomechanical Behavior of 3D-Printed Specimens of Shape Memory R-PETG
Source: Polymers (Basel). 2023 May 19;15(10):2378. doi: 10.3390/polym15102378 (PMC10223659; doi:10.3390/polym15102378)
Supplement: Supplementary file 1 [file polymers-15-02378-s001.zip]

Archive with 2 entries (2 files):
- Free-recovery SME of PETG filament.mp4
- polymers-2384555-supplementary - resub.pdf
